# Supplementary material for: Heptadecanoic Acid Is Not a Key Mediator in the Prevention of Diet-Induced Hepatic Steatosis and Insulin Resistance in Mice
Source: Nutrients. 2023 Apr 24;15(9):2052. doi: 10.3390/nu15092052 (PMC10180762; doi:10.3390/nu15092052)
Supplement: Supplementary file 1 [file nutrients-15-02052-s001.zip]

Archive with 6 entries (6 files):
- Figure S1.tif
- Figure S2.tif
- Figure S3.tif
- Figure S4.tif
- Figure S5.tif
- Supplementary Files_Tables.pdf
